# Supplementary material for: The centromeric gene OsDCL plays essential roles in plant development and yield production in rice
Source: Plant Physiol. 2025 Oct 29;199(2):kiaf500. doi: 10.1093/plphys/kiaf500 (PMC12569755; doi:10.1093/plphys/kiaf500)
Supplement: kiaf500_Supplementary_Data [file kiaf500_supplementary_data.zip]

Archive with 2 entries (2 files):
- Supplementary Data.pdf
- Supplementary Materials and methods.pdf
